# Supplementary material for: Intraspecific Versus Interspecific Scaling of Metabolic Rate: Tests of the Metabolic Theory of Ecology Across Biological Hierarchies
Source: Biology (Basel). 2025 Dec 31;15(1):84. doi: 10.3390/biology15010084 (PMC12785121; doi:10.3390/biology15010084)
Supplement: Supplementary file 1 [file biology-15-00084-s001.zip]

Archive with 1 entries (1 files):
- biology-4019536-supplementary.pdf
